# Supplementary material for: Dissociable Effects of Urgency and Evidence Accumulation during Reaching Revealed by Dynamic Multisensory Integration
Source: eNeuro. 2024 Dec 4;11(12):ENEURO.0262-24.2024. doi: 10.1523/ENEURO.0262-24.2024 (PMC11628215; doi:10.1523/ENEURO.0262-24.2024)
Supplement: Extended Data 1 — Model code. Download Extended Data, ZIP file. [file eneuro-11-ENEURO.0262-24.2024-s005.zip]

Archive with 13 entries (12 files):
- Extended_data1_model/__pycache__/
- Extended_data1_model/__pycache__/augmentMatrices.cpython-310.pyc
- Extended_data1_model/__pycache__/basicLQG.cpython-310.pyc
- Extended_data1_model/__pycache__/computeExtControl.cpython-310.pyc
- Extended_data1_model/__pycache__/computeExtKalman.cpython-310.pyc
- Extended_data1_model/__pycache__/extLQG.cpython-310.pyc
- Extended_data1_model/__pycache__/lqgfunctions.cpython-310.pyc
- Extended_data1_model/__pycache__/runSimulations.cpython-310.pyc
- Extended_data1_model/__pycache__/setupSystem.cpython-310.pyc
- Extended_data1_model/lqgfunctions.py
- Extended_data1_model/main_run_plotting.py
- Extended_data1_model/Model_Hoffmann_and_Crevecoeur.ipynb
- Extended_data1_model/README.md
